# Supplementary material for: Targeted Biomarker Profiling of Matched Primary and Metastatic Estrogen Receptor Positive Breast Cancers
Source: PLoS One. 2014 Feb 10;9(2):e88401. doi: 10.1371/journal.pone.0088401 (PMC3919784; doi:10.1371/journal.pone.0088401)
Supplement: Table S1 — Patient characteristics and treatment information. (XLSX) [file pone.0088401.s005.xlsx]

## Sheet: Additional file 1
Patient ID	Time between surgeries, months	Histopathology of primary tumor	Primary tumor	Metastatic tumor	Adjuvent treatment	Front-line treatment
HP-53077	10.2333	Adenocarcinoma Ductal	BR	Contralateral LN Subc	Cyclophosphamide, Fluorouracil, Methotrexate	No treatment
HP-53059	9	Adenocarcinoma Ductal	BR	Ipsilateral LN Sup	Cyclophosphamide, Fluorouracil, Methotrexate, Tamoxifen	Anastrozole, Docetaxel
HP-53085	16.3333	Adenocarcinoma Ductal	BR	Ipsilateral LN Sup	Docetaxel	Capecitabine, Docetaxel
HP-53113	19.2667	Adenocarcinoma Ductal	BR	Contralateral LN Subc	Docetaxel, Doxorubicin	Docetaxel
HP-50681	41.5667	Carcinoma	BR	Ovary	Cyclophosphamide, Docetaxel, Epirubicin, Fluorouracil, Letrozole	Tamoxifen, Zoledronic acid
HP-51208	25.3667	Adenocarcinoma Ductal	BR	Contralateral BR	Tamoxifen	Anastrozole, Exemestane
HP-51210	37.5667	Adenocarcinoma Ductal	BR	Contralateral BR	Anastrozole	Unknown treatment
HP-49255	37.5667	Adenocarcinoma Ductal	BR	Chest	Unknown treatment	Exemestane, Tamoxifen
HP-49257	34.5333	Carcinoma	LN	Small Intestine	Docetaxel, Doxorubicin, Paclitaxel , Tamoxifen	Carboplatin, Docetaxel, Gemcitabine
HP-50661	102.433	Carcinoma	BR	Ovary	Cyclophosphamide, Epirubicin, unknown hormonal treatment	Exemestane
HP-50663	61.9	Carcinoma	BR	Paracentisis	Cyclophosphamide, Docetaxel, Doxorubicin, Tamoxifen	Fulvestrant, Letrozole
HP-50665	11.1333	Carcinoma	BR	Left Femor	Tamoxifen	Anastrozole, Capecitabine
HP-50669	73.0667	Adenocarcinoma Ductal	BR	Chest	Anastrozole, Cyclophosphamide, Docetaxel, Doxorubicin, Tamoxifen	Unknown treatment
HP-49235	81.2	Carcinoma	BR	Brain parietal	Tamoxifen	Letrozole
HP-50671	30.4667	Carcinoma	BR	Chest	Exemestane	Capecitabine
HP-49238	42.5667	Adenocarcinoma Ductal	BR	Chest	unknown therapy	No treatment
HP-51382	18.2667	Adenocarcinoma Ductal	BR	Chest	Letrozole	Exemestane
HP-49240	9.1	Adenocarcinoma Diffuse	BR	Contralateral BR	Unknown treatment	Unknown treatment
HP-49242	8.1	Adenocarcinoma Ductal	BR	Mesentary	Carboplatin, Docetaxel, Letrozole	Bevacizumab, Paclitaxel
HP-49244	27.4333	Adenocarcinoma Ductal	BR	LN	Tamoxifen	Cyclophosphamide, Docetaxel
HP-49247	50.7333	Adenocarcinoma Ductal	BR	Ipsilateral LN Ax	Anastrozole, Cyclophosphamide, Docetaxel, Doxorubicin, Epirubicin, Fluorouracil	Bevacizumab, Capecitabine
HP-49249	44.6333	Adenocarcinoma Ductal	BR	Contralateral BR	Cyclophosphamide, Doxorubicin, Paclitaxel , Tamoxifen	Letrozole
HP-49251	8.16667	Adenocarcinoma Ductal	BR	Contralateral BR	Toremifene	Unknown treatment
HP-51386	32.4667	Adenocarcinoma Ductal	BR	Contralateral BR	Tamoxifen	Capecitabine
HP-51388	131.9	Adenocarcinoma	BR	LU	Tamoxifen	Anastrozole
HP-51710	16.2333	Adenocarcinoma Ductal	BR	Contralateral BR	Tamoxifen	Anastrozole, Carboplatin
HP-51712	34.5333	Adenocarcinoma	BR	LU - Plueral effusion	Cyclophosphamide, Doxorubicin, Fluorouracil, Tamoxifen	Melphalan, Paclitaxel, Thiopeta
HP-51714	52.7	Adenocarcinoma	BR	Ipsilateral LN Sup	unknown therapy	Unknown treatment
HP-56290	35.5333	Adenocarcinoma Ductal	BR	Ipsilateral BR	Anastrozole, Letrozole	Tamoxifen
HP-56292	28.4	Adenocarcinoma Ductal	BR	Contralateral BR	Anastrozole, Cyclophosphamide, Doxorubicin, Paclitaxel	Unknown treatment
HP-56294	51.7667	Adenocarcinoma Ductal	BR	Contralateral BR	Tamoxifen	Unknown treatment
HP-56298	60.8667	Adenocarcinoma Ductal	LN	Ipsilateral LN Ax	Anastrozole, Cyclophosphamide, Docetaxel, Doxorubicin	Unknown treatment
HP-56300	227.267	Adenocarcinoma Ductal	BR	Chest	Tamoxifen, unknown treatment	Tamoxifen, Unknown chemo
HP-58406	121.733	Adenocarcinoma Ductal	BR	Contralateral BR	Tamoxifen	Anastrozole
HP-56959	14.9333	Adenocarcinoma Ductal	BR	Ipsilateral LN Sup	Cyclophosphamide, Doxorubicin, Fluorouracil, Tamoxifen	No treatment
HP-56951	11.7667	Adenocarcinoma Ductal	BR	Ipsilateral LN Sup	Cyclophosphamide, Fluorouracil, Methotrexate	No treatment
HP-53107	17.5333	Adenocarcinoma Ductal	BR	Contralateral LN Sup	Docetaxel, Doxorubicin, Tamoxifen	Capecitabine
HP-53121	13.7667	Adenocarcinoma Ductal	BR	Contralateral LN Ax	Cyclophosphamide, Fluorouracil, Methotrexate	No treatment
HP-53135	18.8667	Adenocarcinoma Ductal	BR	Contralateral LN neck	Cyclophosphamide, Fluorouracil, Methotrexate	Paclitaxel
HP-53103	13.8333	Adenocarcinoma Ductal	BR	Ipsilateral LN Sup	Cyclophosphamide, Epirubicin, Fluorouracil	Docetaxel
HP-53061	15.7667	Adenocarcinoma Ductal	BR	Neck - soft tissue	Cyclophosphamide, Fluorouracil, Methotrexate	Paclitaxel
HP-53123	15.6333	Adenocarcinoma Ductal	BR	Contralateral BR	Cyclophosphamide, Docetaxel, Doxorubicin	Capecitabine
HP-53133	15.1333	Adenocarcinoma Ductal	BR	Contralateral BR	Cyclophosphamide, Doxorubicin, Fluorouracil	No treatment
HP-53111	13.6	Adenocarcinoma Ductal	BR	Contralateral LN Subc	Cyclophosphamide, Docetaxel, Doxorubicin	Capecitabine, Docetaxel
HP-53095	10.5333	Adenocarcinoma Lobular	BR	LN anterior mediastinum	Cyclophosphamide, Epirubicin, Fluorouracil, Tamoxifen	Docetaxel, Goserelin
HP-53063	13.3	Adenocarcinoma Lobular	BR	Contralateral LN Ax	Docetaxel, Doxorubicin	Capecitabine, Docetaxel
HP-53089	18.4667	Adenocarcinoma Ductal	BR	Contralateral LN Ax	Docetaxel, Doxorubicin	Capecitabine, Docetaxel
HP-53079	17.3	Adenocarcinoma Ductal	BR	Contralateral LN Ax	Cyclophosphamide, Epirubicin, Fluorouracil	Paclitaxel
HP-53157	33.3667	Adenocarcinoma Ductal	BR	LN anterior mediastinum	Cyclophosphamide, Doxorubicin	Paclitaxel
HP-53097	15.2333	Adenocarcinoma Lobular	BR	Contralateral LN Sup	Docetaxel, Doxorubicin	Capecitabine
HP-53149	28.9333	Adenocarcinoma Ductal	BR	Neck - skin	Cyclophosphamide, Doxorubicin, Fluorouracil	Docetaxel
HP-53087	13.9667	Adenocarcinoma Ductal	BR	Contralateral LN Ax	Cyclophosphamide, Fluorouracil, Methotrexate	Docetaxel
HP-56957	16.8667	Adenocarcinoma Ductal	BR	Contralateral LN Cerv	Cyclophosphamide, Doxorubicin	Paclitaxel
HP-56961	11.6667	Adenocarcinoma Ductal	BR	Contralateral LN Subc	Cyclophosphamide, Fluorouracil, Methotrexate	Docetaxel
HP-56955	27.4667	Adenocarcinoma Ductal	BR	Contralateral LN Ax	Docetaxel	Capecitabine
HP-53093	15.9333	Adenocarcinoma Ductal	BR	Ipsilateral LN Sup	Cyclophosphamide, Docetaxel, Doxorubicin	Capecitabine, Docetaxel
HP-53105	15.8667	Adenocarcinoma Lobular	BR	Ipsilateral LN neck	Cyclophosphamide, Fluorouracil, Methotrexate	Docetaxel
HP-53151	19.4333	Adenocarcinoma Ductal	BR	Shoulder - soft tissue	Cyclophosphamide, Fluorouracil, Methotrexate, Tamoxifen	No treatment
HP-53143	22.7	Adenocarcinoma Ductal	BR	Contralateral LN Subc	Cyclophosphamide, Fluorouracil, Methotrexate, Tamoxifen	Anastrozole, Paclitaxel
HP-56947	42.6	Adenocarcinoma Ductal	BR	Contralateral LN neck	Cyclophosphamide, Epirubicin, Fluorouracil, Tamoxifen	Anastrozole, Paclitaxel
HP-53091	9.56667	Adenocarcinoma Ductal	BR	Contralateral BR	Cyclophosphamide, Fluorouracil, Methotrexate, Tamoxifen	Anastrozole, Paclitaxel
HP-53081	32.4333	Adenocarcinoma Ductal	BR	LN anterior mediastinum	Docetaxel, Doxorubicin	Capecitabine, Docetaxel
HP-53101	18.6	Adenocarcinoma Ductal	BR	Ipsilateral LN neck	Cyclophosphamide, Docetaxel, Doxorubicin, Tamoxifen	Anastrozole, Vinorelbine
HP-53155	18.9667	Adenocarcinoma Ductal	LN	LN neck	Cyclophosphamide, Doxorubicin, Fluorouracil	No treatment
HP-53069	15.4667	Adenocarcinoma Ductal	BR	LN anterior mediastinum	Cyclophosphamide, Fluorouracil, Methotrexate	Paclitaxel
HP-53071	22.3667	Adenocarcinoma Ductal	BR	Contralateral LN Ax	Cyclophosphamide, Doxorubicin, Paclitaxel	Capecitabine, Docetaxel
HP-53073	12.8333	Adenocarcinoma Ductal	BR	Contralateral LN Ax	Cyclophosphamide, Fluorouracil, Methotrexate	Docetaxel
HP-56949	19.8667	Adenocarcinoma Lobular	BR	Contralateral LN Subc	Gemcitabine	Paclitaxel
HP-53147	23.8	Adenocarcinoma Ductal	BR	LN anterior mediastinum	Docetaxel	No treatment
HP-53067	17.4333	Adenocarcinoma Ductal	BR	Contralateral LN Subc	Cyclophosphamide, Fluorouracil, Methotrexate	Docetaxel
HP-53065	24.6	Adenocarcinoma Ductal	BR	Ipsilateral LN Sup	Docetaxel	No treatment
HP-53119	18.7333	Adenocarcinoma Ductal	BR	Contralateral LN neck	Cyclophosphamide, Fluorouracil, Methotrexate	Docetaxel
HP-53125	15.5	Adenocarcinoma Ductal	BR	LN anterior mediastinum	Cyclophosphamide, Doxorubicin, Fluorouracil	Paclitaxel
HP-53129	17.8333	Adenocarcinoma Ductal	LN	Contralateral LN Ax	Gemcitabine	No treatment
HP-53115	10.7	Adenocarcinoma Ductal	BR	Contralateral LN neck	Cyclophosphamide, Epirubicin, Fluorouracil, Tamoxifen	Anastrozole, Paclitaxel
HP-53153	14.6333	Adenocarcinoma Ductal	BR	LN	Cyclophosphamide, Epirubicin, Fluorouracil, Tamoxifen	Docetaxel, Goserelin
HP-56953	14.8	Adenocarcinoma Ductal	BR	Contralateral LN Ax	Cyclophosphamide, Fluorouracil, Methotrexate	Carboplatin, Docetaxel
BR - Breast; LN Subc - Lymph node subclavian; LN Sup - Lymph node supraclavicular; LN Ax - Lymph node axillary; LN Cerv - Lymph node cervical; LU - Lung
