# Supplementary material for: Targeted Biomarker Profiling of Matched Primary and Metastatic Estrogen Receptor Positive Breast Cancers
Source: PLoS One. 2014 Feb 10;9(2):e88401. doi: 10.1371/journal.pone.0088401 (PMC3919784; doi:10.1371/journal.pone.0088401)
Supplement: Table S2 — Breast cancer gene expression assay content. (XLSX) [file pone.0088401.s006.xlsx]

## Sheet: Additional file 2
	Breast Cancer Gene (subtype specific or prognostic)	PI3K/mTOR Pathway	EMT, Mesenchymal	Proliferation	Receptor Tyrosine Kinase	MAPK Pathway	Reference Genes
	AXL	EIF4EBP1	SNAI1	BUB1	EGFR	MAPK3	UBC
	GATA3	AKT1	SNAI2	CCND1	ERBB2	MAPK1	SP2
	XBP1	ARAF	TCF3	CCNG2	ERBB3	FOSL1	VPS33B
	CAV1	IRS1	TGFBR2	CDKN1B	FGFR2	MAP2K1	SDHA
	CDH1	IRS2	TWIST1	CDKN1C	IGF1R	MAP2K2	TMEM55B
	EFNA1	MTOR	VIM	MKI67	LYN	SPRY2	PPIA
	KRT19	RPS6KB1	ZEB1	CCNB1	MET
	LOXL2	RPS6KB2	ZEB2		RET
	MAML2	PDK1			FGFR1
	PGR	PHLDA1
	SFRP1	PIK3CA
	TFF1	PIK3CB
	CLDN1	PIK3IP1
	ETS1	PIK3R1
	ESR1	AKT1S1
	PAK1	PTEN
	BAG1	RPS6
	CD68	STMN1
	CTSL2	TTL
	GRB7	TSC2
	MMP11	VAV3
	MYBL2	BMF
	SCUBE2	BRCA1
	AURKA	CCNE2
	BIRC5	CDK1
	BCL2	CDC25A
	BRCA2	FGFR3
	FOXA1	GPNMB
		KREMEN2
		TGFB2
		TUBB2A
		IGFBP2
